# Supplementary material for: A genome-wide association study coupled with machine learning approaches to identify influential demographic and genomic factors underlying Parkinson’s disease
Source: Front Genet. 2023 Sep 29;14:1230579. doi: 10.3389/fgene.2023.1230579 (PMC10570619; doi:10.3389/fgene.2023.1230579)
Supplement: Supplementary file 1 [file Table2.xlsx]

## Sheet: Supplementary Table S2
Supplementary Table S2. 17 Pathways/Gene-Sets were listed with their Size, Enrichment Score (ES), Normalized Enrichment Score (NES), Nominal p-value (NOM p-val), and False Discovery Rate q-value (FDR q-val)
GS	SIZE	ES	NES	NOM p-val	FDR q-val
KEGG_HYPERTROPHIC_CARDIOMYOPATHY_HCM	65	0.53	1.61	0.006	0.226
KEGG_LONG_TERM_DEPRESSION	62	0.52	1.61	0.006	0.193
KEGG_AXON_GUIDANCE	114	0.5	1.59	0.003	0.184
KEGG_DILATED_CARDIOMYOPATHY	71	0.51	1.59	0.005	0.165
KEGG_TIGHT_JUNCTION	109	0.5	1.58	0.002	0.149
KEGG_DORSO_VENTRAL_AXIS_FORMATION	24	0.56	1.57	0.014	0.145
KEGG_VASCULAR_SMOOTH_MUSCLE_CONTRACTION	96	0.49	1.55	0.004	0.157
KEGG_GAP_JUNCTION	75	0.48	1.5	0.016	0.199
KEGG_ECM_RECEPTOR_INTERACTION	67	0.49	1.49	0.013	0.192
KEGG_GNRH_SIGNALING_PATHWAY	87	0.47	1.48	0.015	0.185
KEGG_LONG_TERM_POTENTIATION	59	0.48	1.48	0.013	0.174
KEGG_CALCIUM_SIGNALING_PATHWAY	141	0.45	1.45	0.001	0.199
KEGG_ABC_TRANSPORTERS	38	0.49	1.45	0.021	0.194
KEGG_FC_GAMMA_R_MEDIATED_PHAGOCYTOSIS	76	0.45	1.41	0.019	0.249
KEGG_O_GLYCAN_BIOSYNTHESIS	24	0.51	1.4	0.048	0.243
KEGG_ADHERENS_JUNCTION	63	0.45	1.4	0.018	0.232
KEGG_PHOSPHATIDYLINOSITOL_SIGNALING_SYSTEM	65	0.45	1.4	0.013	0.223
