# Supplementary material for: A genome-wide association study coupled with machine learning approaches to identify influential demographic and genomic factors underlying Parkinson’s disease
Source: Front Genet. 2023 Sep 29;14:1230579. doi: 10.3389/fgene.2023.1230579 (PMC10570619; doi:10.3389/fgene.2023.1230579)
Supplement: Supplementary file 2 [file Table1.xlsx]

## Sheet: Supplementary Table S1
Supplementary Table S1. 37 SNPs (p-value threshold of 1e-5) were listed with their p-values, beta coefficients, standard error (SE), minor allele frequencies (MAF), and GWAS ranks
Variants	Gene: Variant type	MAF	GWAS ranks	GWAS pvalue	GWAS Beta	GWAS SE
i4000415*	GBA : Missense Variant	0.016	1	3.03e-90	-4.113	0.204
rs114525519	TRIM46 : Intron Variant	0.037	2	9.36e-60	-2.563	0.157
rs116540837	ASH1L : Intron Variant	0.043	3	1.6e-53	-2.383	0.155
rs116114495	PBXIP1 : Intron Variant	0.031	4	2.33e-39	-2.134	0.163
rs1630500*	GBA: intergenic variant	0.034	5	1.08e-37	-2.07	0.161
rs71628699	ARHGEF2 : Intron Variant	0.087	6	3.87e-36	-1.87	0.149
rs1749409	RIT1 : Intron Variant	0.091	7	2.55e-34	-1.824	0.149
rs41265017	SEMA4A : Missense Variant	0.054	8	1.11e-26	-1.657	0.155
rs513043	LMNA : Intron Variant	0.084	9	2.01e-21	-1.416	0.149
rs577492	LMNA : Intron Variant	0.085	10	2.74e-21	-1.413	0.149
rs553016	LMNA : Intron Variant	0.083	11	4e-21	-1.407	0.149
rs1800247	PMF1-BGLAP : Intron Variant	0.212	12	8.47e-10	-0.898	0.146
rs2764407	None	0.217	13	4.08e-09	-0.861	0.146
rs35902694	None	0.383	14	4.66e-08	-1.033	0.189
i709741	None	0.107	15	3.39e-07	-0.777	0.152
rs2049805*	GBAP1 : Intron Variant	0.498	16	6.16e-07	0.729	0.146
rs11264300	DCST1 : Missense Variant	0.366	17	8.31e-07	-0.836	0.17
rs7365544	None	0.491	18	8.62e-07	0.719	0.146
rs28445596	GBAP1 : Non Coding Transcript Variant	0.498	19	1.18e-06	0.711	0.146
rs1218566	KCNN3 : Intron Variant	0.364	20	1.19e-06	-0.809	0.167
rs670523	RIT1 : Intron Variant	0.347	21	1.28e-06	-0.794	0.164
rs4072037	MUC1 : Synonymous Variant	0.472	22	1.3e-06	-1.065	0.22
rs7367207	None	0.421	23	1.48e-06	0.696	0.145
rs11264275	KCNN3 : Intron Variant	0.497	24	1.51e-06	-1.086	0.226
rs4845404	DCST1 : Intron Variant	0.366	25	1.61e-06	-0.808	0.168
rs75337321	CACNA2D3 : Intron Variant	0.061	26	1.64e-06	-0.83	0.173
rs17377936	None	0.434	27	2.34e-06	0.682	0.145
rs58519469	NTRK1 : Intron Variant	0.042	28	2.51e-06	-0.896	0.19
rs10908458	None	0.395	29	3.02e-06	0.675	0.144
rs2798604	KCNN3 : Intron Variant	0.344	30	3.1e-06	-0.749	0.161
rs111408331	None	0.034	31	3.45e-06	-0.944	0.203
rs79372348	None	0.032	32	4.08e-06	-1.007	0.219
rs186852039	GBA2 : Intron Variant	0.033	33	4.09e-06	-0.921	0.2
rs11772125	AMZ1 : Intron Variant	0.069	34	4.3e-06	-0.799	0.174
rs11584630	KCNN3 : Intron Variant	0.352	35	4.58e-06	-0.747	0.163
rs12028043	None	0.394	36	6.91e-06	0.649	0.144
rs72792300	ALK : Intron Variant	0.015	37	7.46e-06	-1.178	0.263
